# Supplementary material for: Prokineticin 1–prokineticin receptor 1 signaling in trophoblast promotes embryo implantation and placenta development
Source: Sci Rep. 2021 Jul 2;11:13715. doi: 10.1038/s41598-021-93102-1 (PMC8253840; doi:10.1038/s41598-021-93102-1)
Supplement: Supplementary file 2 — Supplementary Table 3. [file 41598_2021_93102_MOESM2_ESM.xls]

## Sheet: Sheet0
Supplementary Table 3. List of selected (z-score above 1.7) processes and functions potentially affected by PROK1 obtained by diseases and biofunctions analysis in Ingenuity PathwayAnalysis Softwere.
L.p.	Diseases or Functions Annotation	p-value	Predicted Activation State	Activation z-score	Molecules	# Molecules
1	Cell movement	1.18E-24	Increased	4.306	ANGPT1,ANGPT2,BGN,CCN2,CDH1,CDH13,FGF2,FGF9,FLT1,IFNG,IGF1,IL11,L1B,IL6,KDR, LIF,LIFR,pMAPK1/3,MMP9,MUC4,NFATC2,pPTK2,RCAN1,SPP1,TGFB3,TNF,VEGFA,WNT4,WNT5A,WNT7A	31
2	Activation of cells	2.15E-19	Increased	4.210	ANGPT1,ANGPT2,CCN2,CDH1,FGF2,IFNG,IGF1,IL11,IL1B,IL6,KDR,LIF,pMAPK1/3,MMP9, NFATC2,pPTK2,SPP1,TNF,VEGFA,WNT4,WNT5A	22
3	Cell movement of tumor cell lines	1.59E-21	Increased	4.115	ANGPT2,CCN2,CDH1,CDH13,FGF2,FLT1,IFNG,IGF1,IL1B,IL6,KDR,LIF,LIFR,pMAPK1/3, MMP9,MUC4,NFATC2,pPTK2,SPP1,TGFB3,TNF,VEGFA,WNT5A	24
4	Quantity of cells	1.40E-25	Increased	3.990	ANGPT1,ANGPT2,BGN,CCN2,CDH1,CDH13,FGF2,FGF9,FLT1,IFNG,IGF1,IL11,IL1B,IL6,KDR,LIF,LIFR,pMAPK1/3,MMP9,NFATC2,pPTK2,RCAN1,SPP1,TGFB3,TNF, VEGFA,WNT4,WNT5A,WNT7A	30
5	Growth of tumor	1.00E-22	Increased	3.988	ANGPT2,CCN2,CDH1,FGF2,FGF9,FLT1,IFNG,IGF1,IL11,IL1B,IL6,KDR,LIF,pMAPK1/3,MMP9,NFATC2,pPTK2,RCAN1,SPP1,TGFB3,TNF,VEGFA,WNT5A,WNT7A	24
6	Chemotaxis	1.09E-23	Increased	3.957	ANGPT1,ANGPT2,CCN2,CDH13,FGF2,FLT1,IFNG,IGF1,IL1B,IL6,KDR,LIF,LIFR, pMAPK1/3,MMP9,pPTK2,SPP1,TNF,VEGFA,WNT5A	21
7	Transcription of DNA	2.87E-13	Increased	3.940	CDH1,CDH13,FGF2,FGF9,IFNG,IGF1,IL11,IL1B,IL6,LIF,pMAPK1/3,NFATC2,SPP1, TGFB3,TNF,VEGFA,WNT4,WNT5A,WNT7A	20
8	Migration of cells	7.05E-24	Increased	3.890	ANGPT1,ANGPT2,BGN,CCN2,CDH1,CDH13,FGF2,FGF9,FLT1,IFNG,IGF1,IL11,IL1B, IL6,KDR,LIF,pMAPK1/3,MMP9,MUC4,NFATC2,pPTK2,RCAN1,SPP1,TGFB3,TNF, VEGFA,WNT4,WNT5A,WNT7A	30
9	Invasion of cells	5.18E-25	Increased	3.859	ANGPT2,CCN2,CDH1,CDH13,FGF2,FGF9,FLT1,IFNG,IGF1,IL11,IL1B,IL6,KDR, pMAPK1/3,MMP9,MUC4,NFATC2,pPTK2,SPP1,TGFB3,TNF,VEGFA,WNT4,WNT5A, WNT7A	26
10	Phosphorylation of protein	1.00E-15	Increased	3.791	ANGPT1,CCN2,FGF2,FGF9,FLT1,IFNG,IGF1,IL1B,KDR,pMAPK1/3,MMP9,pPTK2,SPP1,TNF,VEGFA,WNT5A	17
11	Expression of RNA	1.63E-15	Increased	3.780	ANGPT1,CCN2,CDH1,CDH13,FGF2,FGF9,IFNG,IGF1,IL11,IL1B,IL6,KDR,LIF,pMAPK1/3, NFATC2,pPTK2,RCAN1,SPP1,TGFB3,TNF,VEGFA,WNT4,WNT5A,WNT7A	25
12	Binding of DNA	5.84E-18	Increased	3.760	ANGPT2,CCN2,FGF2,IFNG,IGF1,IL11,IL1B,IL6,KDR,LIF,pMAPK1/3,NFATC2,pPTK2,SPP1, TNF,VEGFA	17
13	Invasion of tumor cell lines	5.49E-19	Increased	3.716	CCN2,CDH1,CDH13,FGF2,FGF9,IFNG,IGF1,IL1B,IL6,pMAPK1/3,MMP9,MUC4,NFATC2, pPTK2,SPP1,TGFB3,TNF,VEGFA,WNT5A,WNT7A	21
14	Proliferation of tumor cells	3.44E-20	Increased	3.707	ANGPT2,CDH1,FGF2,FGF9,IFNG,IGF1,IL1B,IL6,KDR,LIF,pMAPK1/3,MMP9,RCAN1,SPP1, TGFB3,TNF,VEGFA,WNT5A	18
15	Stimulation of cells	2.29E-18	Increased	3.688	ANGPT1,ANGPT2,FGF2,IFNG,IGF1,IL11,IL1B,IL6,LIF,pMAPK1/3,SPP1,TNF,VEGFA,WNT5A	15
16	Growth of malignant tumor	4.54E-22	Increased	3.683	CCN2,CDH1,FGF2,FGF9,IFNG,IGF1,IL11,IL1B,IL6,KDR,LIF,pMAPK1/3,MMP9,NFATC2, RCAN1,SPP1,TNF,VEGFA,WNT5A	19
17	Transcription	3.45E-16	Increased	3.674	ANGPT1,CCN2,CDH1,CDH13,FGF2,FGF9,IFNG,IGF1,IL11,IL1B,IL6,KDR,LIF,pMAPK1/3, NFATC2,pPTK2,RCAN1,SPP1,TGFB3,TNF,VEGFA,WNT4,WNT5A,WNT7A	25
18	Transcription of RNA	2.68E-15	Increased	3.580	CCN2,CDH1,CDH13,FGF2,FGF9,IFNG,IGF1,IL11,IL1B,IL6,LIF,pMAPK1/3,NFATC2,pPTK2, RCAN1,SPP1,TGFB3,TNF,VEGFA,WNT4,WNT5A,WNT7A	23
19	Cell viability	3.62E-25	Increased	3.528	ANGPT1,ANGPT2,CCN2,CDH1,CDH13,FGF2,FGF9,FLT1,IFNG,IGF1,IL11,IL1B,IL6,KDR,LIF, pMAPK1/3,MMP9,MUC4,NFATC2,pPTK2,RCAN1,SPP1,TGFB3,TNF,VEGFA,WNT4,WNT5A	28
20	Fibrogenesis	3.88E-15	Increased	3.504	CCN2,CDH13,FGF2,IFNG,IGF1,IL1B,IL6,KDR,LIF,pMAPK1/3,pPTK2,TGFB3,TNF, VEGFA,WNT4	15
21	Vasculogenesis	8.97E-23	Increased	3.496	ANGPT1,ANGPT2,CCN2,CDH1,CDH13,FGF2,FGF9,FLT1,IFNG,IGF1,IL1B,IL6,KDR,LIF, pMAPK1/3,MMP9,pPTK2,RCAN1,SPP1,TNF,VEGFA,WNT5A,WNT7A	23
22	Protein kinase cascade	9.64E-20	Increased	3.495	ANGPT1,CCN2,FGF2,FGF9,FLT1,IFNG,IGF1,IL11,IL1B,IL6,KDR,LIF,pMAPK1/3,pPTK2,TNF, WNT5A,WNT7A	18
23	Proliferation of cancer cells	6.57E-19	Increased	3.482	CDH1,FGF2,FGF9,IFNG,IGF1,IL1B,IL6,KDR,LIF,pMAPK1/3MMP9,RCAN1,SPP1,TNF, VEGFA,WNT5A	16
24	Cell cycle progression	4.67E-16	Increased	3.446	CDH1,FGF2,FGF9,FLT1,IFNG,IGF1,IL11,IL1B,IL6,KDR,LIF,pMAPK1/3,NFATC2,pPTK2,SPP1,TGFB3,TNF,VEGFA,WNT4	20
25	Development of vasculature	1.70E-24	Increased	3.432	ANGPT1,ANGPT2,CCN2,CDH1,CDH13,FGF2,FGF9,FLT1,IFNG,IGF1,IL1B,IL6,KDR,LIF, pMAPK1/3MMP9,MUC4,pPTK2,RCAN1,SPP1,TGFB3,TNF,VEGFA,WNT4,WNT5A,WNT7A	26
26	Angiogenesis	5.40E-24	Increased	3.432	ANGPT1,ANGPT2,CCN2,CDH1,CDH13,FGF2,FGF9,FLT1,IFNG,IGF1,IL1B,IL6,KDR,LIF,pMAPK1/3MMP9,MUC4,pPTK2,RCAN1,SPP1,TNF,VEGFA,WNT4,WNT5A,WNT7A	25
27	Migration of breast cancer cell lines	1.24E-21	Increased	3.380	ANGPT2,CCN2,CDH1,FGF2,IGF1,IL1B,IL6,pMAPK1/3,MMP9,MUC4,pPTK2,SPP1,TGFB3, TNF,VEGFA,WNT5A	17
28	Cell proliferation of hematopoietic cell lines	5.77E-22	Increased	3.364	FGF2,FGF9,IFNG,IGF1,IL11,IL1B,IL6,LIF,LIFR,pMAPK1/3,pPTK2,SPP1,TNF,VEGFA,WNT5A	16
29	Migration of tumor cell lines	1.73E-18	Increased	3.354	ANGPT2,CCN2,CDH1,CDH13,FGF2,IFNG,IGF1,IL1B,IL6,KDR,pMAPK1/3,MMP9,MUC4, NFATC2,pPTK2,SPP1,TGFB3,TNF,VEGFA,WNT5A	21
30	Transactivation	1.10E-11	Increased	3.352	CCN2,CDH1,FGF2,IFNG,IGF1,IL1B,IL6,pMAPK1/3,MMP9,NFATC2,SPP1,TNF	13
31	Vascularization	4.87E-24	Increased	3.243	ANGPT2,CCN2,CDH13,FGF2,FGF9,FLT1,IFNG,IGF1,IL1B,KDR,LIF,pMAPK1/3MMP9,SPP1, TNF,VEGFA,WNT5A	17
32	Activation of blood cells	4.44E-12	Increased	3.220	ANGPT1,ANGPT2,IFNG,IGF1,IL1B,IL6,pMAPK1/3,MMP9,NFATC2,SPP1,TNF,VEGFA, WNT4,WNT5A	15
33	Cell viability of blood cells	1.34E-15	Increased	3.179	FGF2,IFNG,IGF1,IL11,IL1B,IL6,KDR,pMAPK1/3pPTK2,TNF,VEGFA,WNT4,WNT5A	13
34	Proliferation of lymphatic system cells	2.29E-14	Increased	3.168	CCN2,CDH1,FGF2,IFNG,IGF1,IL11,IL1B,IL6,KDR,LIF,pMAPK1/3MMP9,NFATC2,RCAN1, SPP1,TNF,VEGFA	17
35	Binding of protein binding site	2.09E-14	Increased	3.158	CCN2,FGF2,IFNG,IGF1,IL11,IL1B,IL6,LIF,pMAPK1/3pPTK2,TNF, VEGFA	12
36	Release of metal	3.88E-14	Increased	3.126	FGF2,IFNG,IGF1,IL1B,IL6,LIF,pPTK2,SPP1,TNF,VEGFA,WNT5A	11
37	Response of tumor cell lines	1.39E-11	Increased	3.106	FGF2,IFNG,IGF1,IL1B,IL6,pMAPK1/3pPTK2,TNF,WNT4,WNT5A	10
38	Formation of actin stress fibers	1.13E-14	Increased	3.098	CCN2,CDH13,FGF2,IGF1,IL1B,KDR,pMAPK1/3pPTK2,TGFB3,TNF,VEGFA,WNT4	12
39	Cell movement of macrophages	1.32E-13	Increased	3.084	ANGPT2,CCN2,FLT1,IFNG,IL1B,KDR,pMAPK1/3MMP9,SPP1,TNF,VEGFA,WNT5A	12
40	Cell proliferation of leukocyte cell lines	8.97E-19	Increased	3.079	FGF2,FGF9,IFNG,IGF1,IL11,IL1B,IL6,LIF,LIFR,pPTK2,SPP1,TNF,VEGFA,WNT5A	14
41	Cell movement of cancer cells	8.15E-20	Increased	3.071	CCN2,FLT1,IGF1,IL11,IL6,KDR,MMP9,NFATC2,pPTK2,SPP1,TNF,VEGFA,WNT5A	13
42	Activation of endothelial cells	1.61E-20	Increased	3.060	ANGPT1,ANGPT2,FGF2,IFNG,IL11,IL1B,IL6,KDR,MMP9,TNF,VEGFA	11
43	Migration of vascular smooth muscle cells	5.50E-16	Increased	3.044	ANGPT2,BGN,FGF2,FLT1,IGF1,IL6,KDR,RCAN1,SPP1,TNF	10
44	Quantity of blood cells	6.72E-16	Increased	2.997	ANGPT2,CDH13,FLT1,IFNG,IGF1,IL11,IL1B,IL6,KDR,LIF,pMAPK1/3,MMP9,NFATC2,pPTK2, RCAN1,SPP1,TNF,VEGFA,WNT4	20
45	Neovascularization	5.29E-19	Increased	2.973	CCN2,FGF2,FGF9,FLT1,IFNG,IGF1,IL1B,KDR,LIF,MMP9,SPP1,TNF,VEGFA	13
46	Mitogenesis	6.32E-22	Increased	2.963	FGF2,FGF9,FLT1,IGF1,IL11,IL1B,IL6,KDR,pMAPK1/3,SPP1,TGFB3,TNF,VEGFA	14
47	Proliferation of muscle cells	1.15E-21	Increased	2.961	ANGPT2,CDH13,FGF2,FGF9,IFNG,IGF1,IL1B,IL6,LIF,pMAPK1/3,MMP9,NFATC2,pPTK2, SPP1,TGFB3,TNF,VEGFA	18
48	Microtubule dynamics	7.67E-19	Increased	2.960	ANGPT1,ANGPT2,CCN2,CDH1,CDH13,FGF2,FGF9,FLT1,IFNG,IGF1,IL1B,IL6,KDR,LIF,LIFR, pMAPK1/3,pPTK2,TGFB3,TNF,VEGFA,WNT5A,WNT7A	23
49	Release of Ca2+	9.93E-13	Increased	2.960	FGF2,IGF1,IL1B,IL6,LIF,pPTK2,SPP1,TNF,VEGFA,WNT5A	10
50	Activation of connective tissue cells	1.43E-19	Increased	2.958	CCN2,FGF2,IFNG,IGF1,IL11,IL1B,IL6,MMP9,NFATC2,SPP1,TNF,WNT4,WNT5A	13
51	Development of central nervous system	1.09E-15	Increased	2.943	ANGPT1,FGF2,FGF9,IFNG,IGF1,IL11,IL1B,IL6,LIF,pMAPK1/3,pPTK2,RCAN1,TNF,VEGFA, WNT5A,WNT7A	17
52	Differentiation of tumor cell lines	4.26E-14	Increased	2.930	CCN2,FGF2,FGF9,IFNG,IGF1,IL11,IL1B,IL6,LIF,LIFR,pMAPK1/3TNF,WNT7A	13
53	Attachment of cells	9.36E-15	Increased	2.927	ANGPT1,CCN2,CDH13,FGF2,IL1B,IL6,LIF,pPTK2,SPP1,TNF	10
54	Synthesis of prostaglandin	1.41E-11	Increased	2.923	IFNG,IGF1,IL1B,IL6,pMAPK1/3,NFATC2,TNF,VEGFA	9
55	Development of epithelial tissue	9.55E-26	Increased	2.922	ANGPT1,ANGPT2,CCN2,CDH1,CDH13,FGF2,FGF9,FLT1,IFNG,IGF1,IL1B,IL6,KDR, pMAPK1/3MMP9,pPTK2,RCAN1,SPP1,TNF,VEGFA,WNT4,WNT5A	22
56	Cell movement of tumor cells	2.94E-20	Increased	2.909	ANGPT2,CCN2,FLT1,IGF1,IL11,IL6,KDR,MMP9,NFATC2,pPTK2,SPP1,TNF,VEGFA,WNT5A	14
57	Cell movement of myeloid cells	2.24E-12	Increased	2.906	ANGPT1,ANGPT2,CCN2,FLT1,IFNG,IL1B,IL6,KDR,pMAPK1/3MMP9,SPP1,TNF, VEGFA,WNT5A	14
58	Activation of phagocytes	1.89E-12	Increased	2.896	ANGPT1,ANGPT2,IFNG,IGF1,IL1B,IL6,pMAPK1/3MMP9,SPP1,TNF,VEGFA,WNT5A	12
59	Release of nitric oxide	4.05E-15	Increased	2.891	ANGPT2,FGF2,FLT1,IFNG,IL1B,KDR,pMAPK1/3TNF,VEGFA	9
60	Inflammatory response	2.13E-15	Increased	2.888	ANGPT1,ANGPT2,FGF2,FLT1,IFNG,IGF1,IL11,IL1B,IL6,KDR,LIF,pMAPK1/3MMP9,NFATC2, SPP1,TNF,VEGFA,WNT5A	18
61	Growth of vessel	5.35E-18	Increased	2.888	ANGPT2,CCN2,FGF2,FLT1,IFNG,IGF1,IL1B,IL6,KDR,pMAPK1/3,MMP9,SPP1,TNF,VEGFA	14
62	Synthesis of lipid	2.21E-18	Increased	2.876	ANGPT1,ANGPT2,FGF2,FGF9,FLT1,IFNG,IGF1,IL1B,IL6,KDR,LIF,pMAPK1/3,MMP9, NFATC2,SPP1,TNF,VEGFA,WNT4,WNT5A	20
63	Proliferation of central nervous system cells	3.93E-18	Increased	2.873	ANGPT1,FGF2,IFNG,IGF1,IL1B,IL6,LIF,MMP9,SPP1,TGFB3,TNF,VEGFA,WNT7A	13
64	Proliferation of smooth muscle cells	5.04E-21	Increased	2.872	ANGPT2,CDH13,FGF2,FGF9,IFNG,IGF1,IL1B,IL6,pMAPK1/3,MMP9,pPTK2,SPP1,TGFB3, TNF,VEGFA	16
65	Adhesion of connective tissue cells	1.43E-19	Increased	2.866	ANGPT2,CCN2,CDH1,FGF2,IFNG,IL1B,IL6,pMAPK1/3,pPTK2,SPP1,TNF,VEGFA	13
66	Differentiation of bone cells	5.39E-22	Increased	2.860	BGN,FGF2,FGF9,IFNG,IGF1,IL11,IL6,LIF,pMAPK1/3,MMP9,NFATC2,pPTK2,SPP1,TNF, VEGFA,WNT4,WNT5A	18
67	Differentiation of epithelial tissue	3.39E-20	Increased	2.854	ANGPT1,ANGPT2,CDH1,FGF2,FGF9,FLT1,IFNG,IGF1,IL1B,IL6,KDR,LIF,TGFB3,TNF,VEGFA,WNT5A,WNT7A	17
68	Differentiation of embryonic tissue	1.86E-26	Increased	2.833	ANGPT1,CDH1,FGF2,FLT1,IFNG,IGF1,IL11,IL6,KDR,LIF,LIFR,pMAPK1/3,MMP9,TGFB3,TNF,VEGFA,WNT4,WNT7A	19
69	MAPKKK cascade	7.37E-17	Increased	2.813	ANGPT1,FGF2,FGF9,FLT1,IGF1,IL11,IL1B,IL6,KDR,LIF,pMAPK1/3,pPTK2,TNF	14
70	Invasion of tissue	1.63E-18	Increased	2.808	CCN2,CDH1,FGF2,FLT1,IFNG,IGF1,IL1B,MMP9,pPTK2,SPP1,TGFB3,TNF,VEGFA	13
71	Migration of mononuclear leukocytes	5.47E-12	Increased	2.806	BGN,CCN2,FLT1,IFNG,IL1B,IL6,MMP9,pPTK2,SPP1,TNF,VEGFA,WNT5A	12
72	Recruitment of blood cells	1.45E-14	Increased	2.796	ANGPT1,ANGPT2,FLT1,IFNG,IL1B,IL6,KDR,LIF,MMP9,RCAN1,SPP1,TNF,VEGFA	13
73	Stimulation of neurons	1.92E-14	Increased	2.789	FGF2,IFNG,IGF1,IL1B,IL6,LIF,pMAPK1/3,TNF	9
74	Quantity of myeloid cells	1.99E-15	Increased	2.783	ANGPT2,CDH13,IFNG,IGF1,IL11,IL1B,IL6,KDR,LIF,pMAPK1/3MMP9,pPTK2,RCAN1,SPP1, TNF,VEGFA	16
75	Quantity of metal ion	4.75E-13	Increased	2.772	ANGPT2,FGF2,IFNG,IGF1,IL1B,IL6,KDR,pMAPK1/3SPP1,TNF,VEGFA,WNT5A,WNT7A	13
76	Phosphorylation of L-amino acid	2.79E-14	Increased	2.771	ANGPT1,FLT1,IGF1,IL11,IL6,KDR,LIF,pMAPK1/3,pPTK2,VEGFA	11
77	Cell movement of phagocytes	1.30E-13	Increased	2.769	ANGPT1,ANGPT2,CCN2,CDH1,FLT1,IFNG,IL1B,IL6,KDR,pMAPK1/3MMP9,SPP1,TNF, VEGFA,WNT5A	15
78	Growth of blood vessel	1.52E-17	Increased	2.768	ANGPT2,CCN2,FGF2,FLT1,IFNG,IGF1,IL1B,IL6,KDR,MMP9,SPP1,TNF,VEGFA	13
79	Binding of DNA endogenous promoter	8.83E-12	Increased	2.766	ANGPT2,FGF2,IFNG,IGF1,IL1B,NFATC2,SPP1,TNF	8
80	Branching of vasculature	2.76E-12	Increased	2.762	ANGPT1,ANGPT2,FGF2,IGF1,KDR,pPTK2,TNF,VEGFA	8
81	Recruitment of cells	7.22E-19	Increased	2.749	ANGPT1,ANGPT2,FGF2,FLT1,IFNG,IL1B,IL6,KDR,LIF,MMP9,NFATC2,pPTK2,RCAN1,SPP1,TNF,VEGFA	16
82	Cell movement of mononuclear leukocytes	2.33E-16	Increased	2.741	ANGPT1,ANGPT2,BGN,CCN2,FLT1,IFNG,IL1B,IL6,KDR,MMP9,NFATC2,pPTK2,SPP1,TNF, VEGFA,WNT5A	16
83	Quantity of antigen presenting cells	1.70E-13	Increased	2.735	ANGPT2,IFNG,IGF1,IL11,IL1B,IL6,LIF,MMP9,pPTK2,SPP1,TNF,VEGFA	12
84	Cell movement of antigen presenting cells	1.23E-13	Increased	2.709	ANGPT2,CCN2,CDH1,FLT1,IFNG,IL1B,KDR,pMAPK1/3MMP9,SPP1,TNF,VEGFA,WNT5A	13
85	Quantity of neuroglia	3.98E-13	Increased	2.694	FGF2,IGF1,IL1B,IL6,LIF,LIFR,MMP9,TNF,VEGFA	9
86	Tyrosine phosphorylation of protein	4.09E-15	Increased	2.672	FGF2,FGF9,IFNG,IGF1,IL1B,KDR,pMAPK1/3pPTK2,SPP1,TNF,VEGFA	11
87	Migration of connective tissue cells	3.11E-16	Increased	2.659	ANGPT1,CCN2,FGF2,IGF1,IL1B,IL6,pMAPK1/3,pPTK2,SPP1,TGFB3,TNF	12
88	Proliferation of stem cells	9.27E-18	Increased	2.655	FGF2,IFNG,IGF1,IL11,IL1B,IL6,KDR,LIF,pMAPK1/3MMP9,RCAN1,SPP1,TNF,VEGFA, WNT5A,WNT7A	16
89	Cell viability of connective tissue cells	2.25E-20	Increased	2.648	FGF2,FLT1,IFNG,IGF1,IL1B,IL6,LIF,pMAPK1/3MMP9,pPTK2,SPP1,TNF,WNT4	13
90	Leukocyte migration	1.26E-16	Increased	2.642	ANGPT1,ANGPT2,BGN,CCN2,CDH1,FLT1,IFNG,IL1B,IL6,KDR,LIF,pMAPK1/3MMP9,NFATC2,pPTK2,RCAN1,SPP1,TNF,VEGFA,WNT5A	20
91	Neovascularization of organ	2.16E-19	Increased	2.640	CCN2,FGF2,FGF9,FLT1,IFNG,IGF1,IL1B,KDR,LIF,MMP9,TNF,VEGFA	12
92	Endothelial cell development	4.71E-22	Increased	2.636	ANGPT1,ANGPT2,CDH13,FGF2,FLT1,IFNG,IGF1,IL1B,IL6,KDR,pMAPK1/3MMP9,pPTK2, RCAN1,SPP1,TNF,VEGFA,WNT5A	18
93	Stimulation of blood cells	5.22E-13	Increased	2.635	ANGPT1,FGF2,IFNG,IGF1,IL11,IL1B,IL6,LIF,TNF,WNT5A	10
94	Growth of epithelial tissue	1.87E-24	Increased	2.634	ANGPT1,ANGPT2,CDH1,CDH13,FGF2,FGF9,FLT1,IFNG,IGF1,IL11,IL1B,IL6,KDR,pMAPK1/3MMP9,pPTK2,RCAN1,SPP1,TGFB3,TNF,VEGFA,WNT5A,WNT7A	23
95	Mobilization of cells	2.43E-13	Increased	2.634	ANGPT1,FGF2,IFNG,IL11,IL1B,KDR,TNF,VEGFA	8
96	Cell movement of connective tissue cells	3.78E-20	Increased	2.632	ANGPT1,ANGPT2,CCN2,FGF2,IFNG,IGF1,IL1B,IL6,pMAPK1/3,pPTK2,SPP1,TGFB3, TNF,WNT5A	15
97	Migration of endothelial cells	3.69E-26	Increased	2.628	ANGPT1,ANGPT2,CCN2,CDH13,FGF2,FLT1,IGF1,IL1B,KDR,pMAPK1/3MMP9,NFATC2, pPTK2,RCAN1,SPP1,TGFB3,TNF,VEGFA,WNT5A,WNT7A	20
98	Recruitment of macrophages	6.51E-12	Increased	2.619	ANGPT2,FLT1,IFNG,IL1B,KDR,MMP9,SPP1,TNF	8
99	Differentiation of embryonic cells	2.06E-23	Increased	2.619	ANGPT1,CDH1,FGF2,FLT1,IFNG,IGF1,IL11,IL6,KDR,LIF,LIFR,pMAPK1/3,TGFB3,TNF, VEGFA,WNT4	17
100	Cell movement of leukocytes	2.73E-15	Increased	2.617	ANGPT1,ANGPT2,BGN,CCN2,CDH1,FLT1,IFNG,IL1B,IL6,KDR,pMAPK1/3MMP9,NFATC2, pPTK2,SPP1,TNF,VEGFA,WNT5A	18
101	Activation of fibroblasts	1.21E-12	Increased	2.596	CCN2,FGF2,IL1B,IL6,SPP1,TNF,WNT5A	7
102	Mitogenesis of connective tissue cells	2.74E-15	Increased	2.595	FGF2,FGF9,IGF1,IL11,IL1B,IL6,VEGFA	7
103	Development of vascular endothelial cells	1.56E-12	Increased	2.592	FGF2,FLT1,KDR,pPTK2,RCAN1,TNF,VEGFA	7
104	Binding of endothelial cell lines	7.10E-14	Increased	2.591	ANGPT2,CDH13,FGF2,IL1B,IL6,KDR,TNF,VEGFA	8
105	Outgrowth of cells	1.14E-17	Increased	2.591	ANGPT1,FGF2,FLT1,IFNG,IGF1,IL6,KDR,LIF,LIFR,pMAPK1/3,MMP9,NFATC2,TNF,VEGFA,WNT5A	16
106	Chemotaxis of connective tissue cells	8.22E-13	Increased	2.586	ANGPT1,ANGPT2,FGF2,IL1B,pMAPK1/3pPTK2,TNF	7
107	Phosphorylation of L-tyrosine	5.86E-14	Increased	2.585	ANGPT1,FLT1,IGF1,IL11,IL6,KDR,LIF,pMAPK1/3pPTK2,VEGFA	10
108	Activation of vascular endothelial cells	1.39E-14	Increased	2.570	ANGPT1,ANGPT2,FGF2,IFNG,IL1B,TNF,VEGFA	7
109	Formation of cellular protrusions	1.46E-15	Increased	2.562	ANGPT1,CCN2,CDH1,CDH13,FGF2,IFNG,IGF1,IL1B,IL6,KDR,LIFR,pMAPK1/3,pPTK2,TGFB3,TNF,VEGFA,WNT5A,WNT7A	19
110	Colony formation of cells	1.06E-18	Increased	2.550	FGF2,FGF9,FLT1,IFNG,IGF1,IL11,IL1B,IL6,LIF,pMAPK1/3,MMP9,MUC4,pPTK2,RCAN1, SPP1,TNF,VEGFA	18
111	Stimulation of phagocytes	2.79E-12	Increased	2.548	ANGPT1,IFNG,IL11,IL1B,IL6,TNF,WNT5A	7
112	Activation of tumor cell lines	3.17E-12	Increased	2.547	ANGPT2,CDH1,FGF2,IFNG,IGF1,TNF,VEGFA,WNT5A	8
113	Proliferation of epithelial cells	1.77E-22	Increased	2.546	CDH1,CDH13,FGF2,FGF9,FLT1,IFNG,IGF1,IL11,IL1B,IL6,KDR,pMAPK1/3MMP9,pPTK2, SPP1,TGFB3,TNF,VEGFA,WNT5A,WNT7A	20
114	Quantity of connective tissue	5.33E-15	Increased	2.544	ANGPT2,BGN,CCN2,FGF2,IFNG,IGF1,IL6,KDR,LIF,pMAPK1/3MMP9,NFATC2,SPP1,TNF, VEGFA,WNT5A	16
115	Development of body trunk	1.45E-20	Increased	2.511	ANGPT1,CCN2,CDH1,FGF2,FGF9,FLT1,IFNG,IGF1,IL11,IL1B,IL6,KDR,LIF,pMAPK1/3,MMP9,pPTK2,SPP1,TGFB3,TNF,VEGFA,WNT4,WNT5A,WNT7A	24
116	Cell proliferation of tumor cell lines	5.36E-19	Increased	2.504	ANGPT2,CCN2,CDH1,CDH13,FGF2,FGF9,FLT1,IFNG,IGF1,IL11,IL1B,IL6,KDR,LIF, pMAPK1/3,MMP9,MUC4,NFATC2,pPTK2,SPP1,TGFB3,TNF,VEGFA,WNT5A,WNT7A	26
117	Recruitment of phagocytes	5.26E-13	Increased	2.501	ANGPT2,FLT1,IFNG,IL1B,IL6,KDR,LIF,MMP9,RCAN1,SPP1,TNF	11
118	Recruitment of myeloid cells	1.34E-12	Increased	2.501	ANGPT2,FLT1,IFNG,IL1B,IL6,KDR,LIF,MMP9,RCAN1,SPP1,TNF	11
119	Cell viability of tumor cell lines	9.75E-17	Increased	2.499	ANGPT2,CCN2,CDH1,FGF2,FGF9,FLT1,IFNG,IGF1,IL1B,IL6,KDR,LIF,pMAPK1/3MUC4, pPTK2,RCAN1,SPP1,TGFB3,TNF,VEGFA	20
120	Proliferation of B-lymphocyte derived cell lines	1.11E-13	Increased	2.486	FGF2,FGF9,IFNG,IGF1,IL11,IL6,LIF,LIFR,SPP1	9
121	Vascularization of absolute anatomical region	3.30E-22	Increased	2.485	CCN2,CDH13,FGF2,FGF9,FLT1,IFNG,IGF1,IL1B,KDR,LIF,MMP9,TNF,VEGFA,WNT5A	14
122	Stimulation of myeloid cells	6.08E-16	Increased	2.461	ANGPT1,IFNG,IGF1,IL11,IL1B,IL6,LIF,TNF,WNT5A	9
123	Proliferation of blood cells	2.28E-16	Increased	2.458	CCN2,CDH1,FGF2,IFNG,IGF1,IL11,IL1B,IL6,KDR,LIF,pMAPK1/3MMP9,NFATC2,pPTK2, RCAN1,SPP1,TNF,VEGFA,WNT5A	19
124	Cell proliferation of T lymphocytes	2.49E-12	Increased	2.446	CCN2,CDH1,IFNG,IGF1,IL1B,IL6,KDR,pMAPK1/3MMP9,NFATC2,RCAN1,SPP1,TNF,VEGFA	14
125	Quantity of leukocytes	3.50E-14	Increased	2.442	ANGPT2,CDH13,FLT1,IFNG,IGF1,IL11,IL1B,IL6,LIF,pMAPK1/3,MMP9,NFATC2,pPTK2,SPP1,TNF,VEGFA,WNT4	18
126	Quantity of Ca2+	3.54E-12	Increased	2.440	ANGPT2,FGF2,IFNG,IGF1,IL1B,IL6,KDR,SPP1,TNF,VEGFA,WNT5A,WNT7A	12
127	Neovascularization of eye	7.50E-18	Increased	2.438	CCN2,FGF2,FLT1,IFNG,IGF1,IL1B,KDR,LIF,MMP9,TNF,VEGFA	11
128	Development of genitourinary system	1.39E-19	Increased	2.432	ANGPT1,CCN2,CDH1,FGF2,FGF9,FLT1,IFNG,IGF1,IL11,KDR,LIF,LIFR,pMAPK1/3,MMP9, pPTK2,SPP1,TGFB3,TNF,VEGFA,WNT4,WNT5A,WNT7A	22
129	Stimulation of leukocytes	1.78E-11	Increased	2.431	ANGPT1,IFNG,IGF1,IL11,IL1B,IL6,LIF,TNF,WNT5A	9
130	Neurogenesis of embryonic tissue	3.40E-12	Increased	2.425	FGF2,IFNG,IL1B,IL6,LIF,TNF	6
131	Proliferation of embryonic cells	1.19E-11	Increased	2.424	FGF2,FGF9,IFNG,IGF1,KDR,LIF,MMP9,VEGFA,WNT5A,WNT7A	10
132	Differentiation of nervous system	3.41E-16	Increased	2.418	ANGPT1,FGF2,IFNG,IGF1,IL1B,IL6,LIF,LIFR,pMAPK1/3pPTK2,TGFB3,TNF,VEGFA,WNT4, WNT5A,WNT7A	16
133	Organization of cytoskeleton	2.77E-20	Increased	2.417	ANGPT1,ANGPT2,CCN2,CDH1,CDH13,FGF2,FGF9,FLT1,IFNG,IGF1,IL1B,IL6,KDR,LIF,LIFR, pMAPK1/3,pPTK2,SPP1,TGFB3,TNF,VEGFA,WNT4,WNT5A,WNT7A	25
134	Proliferation of hematopoietic progenitor cells	2.24E-14	Increased	2.416	FGF2,IFNG,IL11,IL1B,IL6,LIF,pMAPK1/3RCAN1,SPP1,TNF,VEGFA,WNT5A	12
135	Cell movement of pericytes	4.16E-12	Increased	2.415	CCN2,FGF2,IGF1,pMAPK1/3SPP1,TNF	6
136	Adhesion of endothelial cell lines	3.00E-13	Increased	2.412	ANGPT2,CDH13,FGF2,IL1B,KDR,TNF,VEGFA	7
137	Leukopoiesis	3.72E-14	Increased	2.410	FGF2,FLT1,IFNG,IGF1,IL11,IL1B,IL6,KDR,LIF,pMAPK1/3,NFATC2,SPP1,TNF,VEGFA, WNT4,WNT5A	17
138	Growth of embryo	1.86E-13	Increased	2.403	FGF2,FGF9,FLT1,IFNG,IGF1,IL1B,IL6,KDR,LIF,MMP9,SPP1,VEGFA,WNT5A,WNT7A	14
139	Branching of epithelial tissue	2.48E-17	Increased	2.396	ANGPT1,ANGPT2,FGF2,IGF1,KDR,MMP9,pPTK2,SPP1,TNF,VEGFA,WNT4	11
140	Differentiation of stem cells	1.16E-16	Increased	2.389	ANGPT1,CDH1,FGF2,FLT1,IFNG,IGF1,IL11,IL1B,IL6,KDR,LIF,pMAPK1/3MMP9,TNF,VEGFA,WNT4,WNT5A	17
141	Development of neural stem cells	6.69E-13	Increased	2.381	FGF2,IFNG,IL1B,IL6,LIF,TNF	6
142	Systolic pressure	2.46E-12	Increased	2.374	ANGPT2,FGF2,FLT1,IGF1,IL11,IL6,SPP1,TNF,VEGFA	9
143	Cell proliferation of fibroblasts	2.49E-14	Increased	2.363	CCN2,CDH1,FGF2,IFNG,IGF1,IL1B,IL6,LIF,pMAPK1/3,MMP9,TNF,WNT5A	13
144	Migration of smooth muscle cells	7.99E-22	Increased	2.362	ANGPT2,BGN,FGF2,FLT1,IGF1,IL6,KDR,pMAPK1/3,MMP9,pPTK2,RCAN1,SPP1,TNF	14
145	Priming of myeloid cells	6.69E-13	Increased	2.361	IFNG,IGF1,IL1B,IL6,pMAPK1/3TNF	6
146	Proliferation of neuroglia	3.42E-12	Increased	2.359	FGF2,IFNG,IGF1,IL1B,IL6,MMP9,pPTK2,TNF,VEGFA	9
147	Development of abdomen	4.69E-23	Increased	2.346	ANGPT1,CCN2,CDH1,FGF2,FGF9,FLT1,IFNG,IGF1,IL11,IL1B,IL6,KDR,LIF,pMAPK1/3MMP9,SPP1,TNF,VEGFA,WNT4,WNT5A,WNT7A	21
148	Differentiation of connective tissue cells	3.10E-22	Increased	2.341	BGN,CCN2,FGF2,FGF9,IFNG,IGF1,IL11,IL1B,IL6,LIF,pMAPK1/3,MMP9,NFATC2,pPTK2, SPP1,TNF,VEGFA,WNT4,WNT5A,WNT7A	21
149	Outgrowth of neurites	3.21E-15	Increased	2.316	ANGPT1,FGF2,IFNG,IGF1,IL6,LIF,LIFR,pMAPK1/3,MMP9,NFATC2,TNF,VEGFA,WNT5A	14
150	Production of reactive oxygen species	1.07E-13	Increased	2.312	ANGPT1,ANGPT2,FGF2,IFNG,IGF1,IL11,IL1B,IL6,pMAPK1/3SPP1,TNF,VEGFA,WNT5A	13
151	Neoplasia of tumor cell lines	2.65E-15	Increased	2.311	ANGPT2,CDH1,FGF2,IFNG,IGF1,IL1B,IL6,MMP9,MUC4,NFATC2,pPTK2,SPP1,TNF, VEGFA,WNT5A	15
152	Binding of connective tissue cells	5.73E-25	Increased	2.294	ANGPT1,ANGPT2,BGN,CCN2,CDH1,FGF2,IFNG,IGF1,IL1B,IL6,pMAPK1/3,pPTK2,SPP1, TNF,VEGFA	16
153	Chemotaxis of leukocytes	4.71E-14	Increased	2.278	ANGPT1,ANGPT2,FLT1,IFNG,IL1B,IL6,KDR,pMAPK1/3MMP9,SPP1,TNF,VEGFA,WNT5A	13
154	Proliferation of neuronal cells	3.20E-17	Increased	2.273	ANGPT1,FGF2,FLT1,IFNG,IGF1,IL1B,IL6,LIF,LIFR,pMAPK1/3,MMP9,NFATC2,SPP1,TNF, VEGFA,WNT5A	17
155	Synthesis of DNA	1.48E-16	Increased	2.270	ANGPT2,FGF2,FGF9,FLT1,IFNG,IGF1,IL1B,IL6,KDR,LIF,pMAPK1/3pPTK2,SPP1, TNF,VEGFA	15
156	Proliferation of connective tissue cells	7.64E-18	Increased	2.269	BGN,CCN2,CDH1,CDH13,FGF2,FGF9,IFNG,IGF1,IL1B,IL6,LIF,pMAPK1/3,MMP9,pPTK2, SPP1,TNF,WNT5A	18
157	Tubulation of cells	9.74E-14	Increased	2.262	ANGPT1,FGF2,FLT1,IGF1,IL6,KDR,RCAN1,TNF,VEGFA,WNT5A	10
158	Adhesion of vascular endothelial cells	5.71E-18	Increased	2.250	ANGPT1,ANGPT2,FLT1,IFNG,IL1B,KDR,MUC4,RCAN1,SPP1,TNF,VEGFA	11
159	Migration of antigen presenting cells	3.88E-13	Increased	2.250	CDH1,FLT1,IFNG,IL1B,KDR,MMP9,SPP1,TNF,VEGFA,WNT5A	10
160	Proliferation of progenitor cells	4.30E-14	Increased	2.248	FGF2,IGF1,IL11,IL6,LIF,SPP1,VEGFA,WNT5A,WNT7A	9
161	Binding of mononuclear leukocytes	9.19E-13	Increased	2.245	ANGPT2,FGF2,IFNG,IL11,IL1B,IL6,LIF,NFATC2,SPP1,TNF	10
162	Biosynthesis of hydrogen peroxide	3.63E-12	Increased	2.242	ANGPT2,FGF2,IFNG,IL1B,IL6,pMAPK1/3TNF,VEGFA	8
163	Differentiation of embryonic stem cells	1.03E-13	Increased	2.241	ANGPT1,CDH1,FGF2,FLT1,IGF1,IL6,LIF,pMAPK1/3VEGFA	9
164	Adhesion of phagocytes	2.12E-12	Increased	2.236	ANGPT2,CDH1,FLT1,IFNG,IL1B,IL6,KDR,TNF,VEGFA	9
165	Vascular lesion	7.16E-14	Increased	2.231	ANGPT2,FLT1,IFNG,IGF1,IL1B,IL6,KDR,MMP9,RCAN1,SPP1,TGFB3,VEGFA	12
166	Stimulation of endothelial cells	1.00E-11	Increased	2.228	FGF2,IFNG,IL1B,TNF,VEGFA	5
167	Binding of lymphatic system cells	1.25E-11	Increased	2.220	BGN,IFNG,IL11,IL1B,IL6,LIF,NFATC2,SPP1,TNF	9
168	Growth of hematological system tumor	7.83E-12	Increased	2.219	IFNG,IGF1,IL1B,IL6,KDR,SPP1,TNF,WNT5A	8
169	Neurogenesis of neural stem cells	8.44E-13	Increased	2.213	IFNG,IL1B,IL6,LIF,TNF	5
170	Proliferation of bone marrow cells	4.88E-15	Increased	2.209	FGF2,IFNG,IGF1,IL11,IL6,LIF,MMP9,RCAN1,SPP1,TNF	10
171	Stimulation of muscle cells	4.30E-12	Increased	2.207	FGF2,IFNG,IL1B,IL6,TNF	5
172	Mitogenesis of fibroblasts	1.45E-11	Increased	2.207	FGF2,IGF1,IL11,IL1B,IL6	5
173	Activation of bone cells	3.22E-13	Increased	2.204	IFNG,IGF1,IL11,IL1B,IL6,NFATC2,SPP1,TNF	8
174	Adhesion of granulocytes	1.26E-11	Increased	2.200	ANGPT2,FLT1,IFNG,IL1B,IL6,KDR,TNF,VEGFA	8
175	Branching of endothelial cells	1.82E-13	Increased	2.178	ANGPT1,ANGPT2,FGF2,KDR,pPTK2,SPP1,TNF,VEGFA	8
176	Growth of embryonic tissue	3.62E-12	Increased	2.175	FGF2,FGF9,IFNG,IGF1,IL1B,IL6,KDR,LIF,MMP9,VEGFA,WNT5A	11
177	Stimulation of neuroglia	7.06E-14	Increased	2.173	FGF2,IFNG,IGF1,IL1B,LIF,TNF	6
178	Cell movement of epithelial cells	1.87E-15	Increased	2.172	ANGPT1,CCN2,CDH1,FGF2,IFNG,IGF1,IL6,MMP9,pPTK2,TGFB3,TNF	11
179	Cell proliferation of breast cancer cell lines	5.68E-16	Increased	2.170	CCN2,CDH1,FGF2,IFNG,IGF1,IL1B,IL6,KDR,pMAPK1/3MUC4,NFATC2,pPTK2,SPP1,TNF, VEGFA,WNT5A	16
180	Differentiation of mesenchymal cells	3.06E-19	Increased	2.163	FGF2,IFNG,IGF1,IL11,IL6,KDR,LIF,pMAPK1/3,TGFB3,TNF,WNT4	12
181	Transmigration of cells	1.60E-14	Increased	2.161	CDH1,IFNG,IGF1,IL1B,IL6,MMP9,NFATC2,pPTK2,SPP1,TNF,VEGFA	11
182	Chemotaxis of mononuclear leukocytes	1.17E-14	Increased	2.159	ANGPT1,ANGPT2,FLT1,IFNG,IL1B,KDR,MMP9,SPP1,TNF,VEGFA,WNT5A	11
183	Cell viability of stem cells	7.25E-17	Increased	2.158	ANGPT1,FGF2,IFNG,IGF1,IL11,IL6,KDR,LIF,RCAN1,VEGFA,WNT4	11
184	Morphogenesis of epithelial tissue	2.06E-14	Increased	2.157	CDH1,FGF2,IGF1,KDR,MMP9,RCAN1,TNF,VEGFA,WNT4,WNT5A	10
185	Differentiation of endothelial cells	4.76E-19	Increased	2.150	ANGPT1,ANGPT2,FGF2,FLT1,IFNG,IGF1,IL1B,KDR,LIF,TGFB3,VEGFA	11
186	Damage of bone	4.50E-12	Increased	2.150	FGF2,IFNG,IGF1,IL1B,IL6,LIF,pPTK2,SPP1,TNF	9
187	Migration of phagocytes	6.01E-17	Increased	2.147	ANGPT1,ANGPT2,CCN2,CDH1,FLT1,IFNG,IL1B,IL6,KDR,MMP9,SPP1,TNF,VEGFA,WNT5A	14
188	Growth of neurites	6.40E-17	Increased	2.138	ANGPT1,FGF2,FLT1,IFNG,IGF1,IL1B,IL6,LIF,LIFR,pMAPK1/3,MMP9,NFATC2,TNF, VEGFA,WNT5A	16
189	Rearrangement of cytoskeleton	1.74E-15	Increased	2.138	ANGPT1,CCN2,CDH1,FGF2,IGF1,pPTK2,SPP1,TNF,VEGFA	9
190	Progression of tumor	5.05E-19	Increased	2.137	CDH1,FGF2,FLT1,IL11,IL6,KDR,pMAPK1/3MMP9,MUC4,NFATC2,pPTK2,SPP1,TNF, VEGFA,WNT5A	15
191	Invasive tumor	1.19E-18	Increased	2.129	ANGPT1,ANGPT2,BGN,CCN2,CDH1,FGF2,FGF9,FLT1,IFNG,IGF1,IL1B,IL6,KDR,pMAPK1/3, MMP9,MUC4,NFATC2,pPTK2,SPP1,TGFB3,TNF,VEGFA,WNT5A	23
192	Proliferation of brain cells	2.58E-12	Increased	2.122	FGF2,IGF1,IL1B,IL6,LIF,SPP1,TGFB3,VEGFA,WNT7A	9
193	Secondary tumor	1.91E-17	Increased	2.105	ANGPT2,CCN2,CDH1,FGF2,FGF9,FLT1,IFNG,IGF1,IL1B,IL6,KDR,pMAPK1/3MMP9,MUC4, NFATC2,pPTK2,SPP1,TGFB3,TNF,VEGFA,WNT5A	21
194	Metabolism of reactive oxygen species	1.64E-14	Increased	2.099	ANGPT1,ANGPT2,CCN2,FGF2,IFNG,IGF1,IL11,IL1B,IL6,LIF,pMAPK1/3SPP1,TNF, VEGFA,WNT5A	15
195	Synthesis of reactive oxygen species	1.73E-13	Increased	2.099	ANGPT1,ANGPT2,FGF2,IFNG,IGF1,IL11,IL1B,IL6,LIF,pMAPK1/3SPP1,TNF,VEGFA,WNT5A	14
196	Binding of tumor cell lines	1.25E-19	Increased	2.098	ANGPT1,ANGPT2,CDH1,FGF2,IFNG,IGF1,IL1B,IL6,LIF,pMAPK1/3MUC4,pPTK2,RCAN1, SPP1,TNF,VEGFA,WNT5A	17
197	Proliferation of endothelial cells	2.27E-21	Increased	2.089	ANGPT1,ANGPT2,CDH13,FGF2,FLT1,IFNG,IGF1,IL1B,IL6,KDR,pMAPK1/3pPTK2,RCAN1, SPP1,TNF,VEGFA,WNT5A	17
198	Differentiation of epithelial cells	9.40E-12	Increased	2.073	CDH1,FGF2,FGF9,IFNG,IGF1,IL6,LIF,TGFB3,TNF,VEGFA,WNT7A	11
199	Adhesion of tumor cell lines	4.55E-18	Increased	2.054	ANGPT1,ANGPT2,CDH1,IFNG,IGF1,IL6,LIF,pMAPK1/3MUC4,pPTK2,RCAN1,SPP1,TNF, VEGFA,WNT5A	15
200	Binding of endothelial cells	7.00E-20	Increased	2.053	ANGPT1,ANGPT2,BGN,FGF2,FLT1,IFNG,IL1B,IL6,KDR,MUC4,RCAN1,SPP1,TNF,VEGFA	14
201	Differentiation of osteoblasts	2.24E-16	Increased	2.049	BGN,FGF2,FGF9,IGF1,IL11,IL6,pMAPK1/3,pPTK2,SPP1,TNF,VEGFA,WNT4	13
202	Proliferation of multilineage progenitor cells	7.05E-13	Increased	2.045	FGF2,IGF1,IL6,LIF,SPP1,VEGFA,WNT5A,WNT7A	8
203	Quantity of macrophages	1.47E-13	Increased	2.043	ANGPT2,IFNG,IL11,IL1B,IL6,LIF,MMP9,pPTK2,SPP1,TNF,VEGFA	11
204	Benign lesion	1.48E-14	Increased	2.029	ANGPT1,ANGPT2,CDH1,FGF2,FLT1,IFNG,IGF1,IL6,KDR,LIFR,pMAPK1/3,MMP9,pPTK2, SPP1,TGFB3,TNF,VEGFA,WNT7A	19
205	Proliferation of immune cells	7.34E-12	Increased	2.023	CCN2,CDH1,IFNG,IGF1,IL1B,IL6,KDR,pMAPK1/3MMP9,NFATC2,pPTK2,RCAN1,SPP1, TNF,VEGFA	15
206	Development of connective tissue cells	8.91E-16	Increased	2.017	FGF2,FGF9,FLT1,IFNG,IL11,IL1B,IL6,LIF,pMAPK1/3,pPTK2,SPP1,TNF	13
207	Maturation of cells	3.29E-17	Increased	2.013	CDH1,FGF2,IFNG,IGF1,IL11,IL1B,IL6,KDR,LIF,pMAPK1/3,MMP9,TNF,VEGFA, WNT5A,WNT7A	16
208	Cell viability of central nervous system cells	2.44E-13	Increased	2.004	FGF2,IFNG,IGF1,IL11,IL1B,LIF,NFATC2,TNF,VEGFA	9
209	Morphogenesis of microvascular endothelial cells	1.41E-11	Increased	2.000	FGF2,RCAN1,TNF,VEGFA	4
210	Ion homeostasis of cells	2.08E-12		1.999	ANGPT2,FGF2,IFNG,IGF1,IL1B,IL6,KDR,pMAPK1/3,pPTK2,SPP1,TNF,VEGFA,WNT4	14
211	Cell-cell contact	3.13E-17		1.993	ANGPT1,ANGPT2,CDH1,CDH13,FGF2,IFNG,IGF1,IL1B,IL6,pMAPK1/3MUC4,NFATC2,pPTK2,TGFB3,TNF,VEGFA,WNT4,WNT5A,WNT7A	19
212	Activation of osteoclasts	3.88E-12		1.993	IFNG,IL11,IL1B,IL6,NFATC2,SPP1,TNF	7
213	Development of urinary tract	1.43E-15		1.988	CDH1,FGF2,FLT1,IFNG,IGF1,IL11,KDR,LIF,MMP9,SPP1,VEGFA,WNT4,WNT5A	13
214	Formation of kidney	4.53E-14		1.988	CDH1,FGF2,FLT1,IFNG,IGF1,IL11,KDR,LIF,MMP9,SPP1,VEGFA,WNT4	12
215	Cell viability of hematopoietic progenitor cells	1.14E-12		1.982	FGF2,IFNG,IGF1,IL11,IL6,KDR,VEGFA,WNT4	8
216	Abnormality of cartilage tissue	7.33E-15		1.980	BGN,CCN2,FGF2,IFNG,IGF1,IL1B,IL6,MMP9,SPP1,TGFB3,TNF	11
217	Hypertrophy	6.81E-25		1.980	ANGPT1,ANGPT2,BGN,CCN2,FGF2,FLT1,IGF1,IL11,IL1B,IL6,LIF,pMAPK1/3,MMP9,NFATC2,pPTK2,RCAN1,TNF,VEGFA,WNT5A,WNT7A	21
218	Adhesion of immune cells	2.76E-14		1.979	ANGPT1,ANGPT2,CDH1,FLT1,IFNG,IL11,IL1B,IL6,KDR,LIF,SPP1,TNF,VEGFA	13
219	Formation of vessel	8.45E-15		1.952	ANGPT1,ANGPT2,CCN2,FGF2,FLT1,IL1B,IL6,KDR,MMP9,pPTK2,VEGFA	11
220	Formation of blood vessel	1.31E-13		1.952	ANGPT1,CCN2,FGF2,FLT1,IL1B,IL6,KDR,MMP9,pPTK2,VEGFA	10
221	Proliferation of mesenchymal cells	1.44E-12		1.951	FGF2,FGF9,IFNG,IGF1,KDR,MMP9,VEGFA,WNT5A	8
222	Sensitization of phagocytes	1.41E-11		1.951	IFNG,IL1B,IL6,TNF	4
223	Sensitization of antigen presenting cells	1.41E-11		1.951	IFNG,IL1B,IL6,TNF	4
224	Development of stem cells	1.09E-12		1.951	FGF2,IFNG,IGF1,IL11,IL1B,IL6,LIF,MMP9,pPTK2,TNF,VEGFA,WNT7A	12
225	Lymphangiogenesis	6.49E-12		1.949	ANGPT1,ANGPT2,FGF2,FLT1,IGF1,KDR,VEGFA	7
226	Growth of skin	6.85E-12		1.947	CDH13,FGF2,IGF1,IL6,pPTK2,SPP1,TGFB3,TNF,VEGFA,WNT5A	10
227	G1 phase	3.93E-14		1.941	FGF2,FLT1,IFNG,IGF1,IL1B,IL6,KDR,LIF,pMAPK1/3,pPTK2,SPP1,TNF,VEGFA	14
228	Migration of embryonic cells	9.62E-14		1.939	FGF9,FLT1,IFNG,IGF1,IL11,MMP9,pPTK2,TNF,VEGFA	9
229	Deterioration of connective tissue	7.53E-13		1.937	CCN2,FGF2,IFNG,IGF1,IL1B,IL6,LIF,pPTK2,SPP1,TNF	10
230	Expansion of cells	1.34E-21		1.934	ANGPT1,CDH1,CDH13,FGF2,IFNG,IGF1,IL1B,IL6,KDR,LIF,pMAPK1/3MMP9,NFATC2,SPP1,TNF,VEGFA,WNT5A	17
231	Invasion of tumor	1.47E-13		1.932	CCN2,CDH1,FGF2,FGF9,IGF1,IL6,pMAPK1/3MMP9,pPTK2,SPP1,WNT5A	11
232	Lymphopoiesis	2.42E-14		1.928	FLT1,IFNG,IGF1,IL11,IL1B,IL6,KDR,LIF,pMAPK1/3,NFATC2,SPP1,TNF,VEGFA, WNT4,WNT5A	16
233	Development of reproductive system	2.18E-19		1.923	ANGPT1,CCN2,CDH1,FGF2,FGF9,IFNG,IGF1,KDR,LIF,LIFR,pMAPK1/3MMP9,pPTK2,SPP1,TGFB3,TNF,VEGFA,WNT4,WNT5A,WNT7A	20
234	Cellular homeostasis	3.44E-12		1.885	ANGPT1,ANGPT2,FGF2,FLT1,IFNG,IGF1,IL11,IL1B,IL6,KDR,LIF,pMAPK1/3,NFATC2,pPTK2,SPP1,TNF,VEGFA,WNT4,WNT5A	20
235	Interaction of endothelial cells	1.28E-21		1.879	ANGPT1,ANGPT2,BGN,FGF2,FLT1,IFNG,IL1B,IL6,KDR,MUC4,pPTK2,RCAN1,SPP1, TNF,VEGFA	15
236	Invasion of carcinoma cell lines	6.35E-14		1.868	CCN2,CDH1,FGF2,IGF1,IL1B,IL6,pMAPK1/3MMP9,pPTK2,SPP1,VEGFA,WNT5A	12
237	Quantity of bone cells	9.38E-12		1.849	BGN,FGF2,IFNG,IGF1,LIF,NFATC2,SPP1,TNF,VEGFA	9
238	Formation of osteoclasts	5.33E-13		1.844	FGF2,IFNG,IL11,IL1B,IL6,LIF,pMAPK1/3SPP1,TNF	9
239	Binding of STAT binding site	3.34E-16		1.838	FGF2,IFNG,IGF1,IL11,IL1B,IL6,LIF,TNF	8
240	Permeability of vasculature	3.68E-16		1.830	ANGPT1,ANGPT2,FGF2,FLT1,IFNG,IL1B,KDR,MMP9,pPTK2,TNF,VEGFA	11
241	Aggregation of cells	8.13E-12		1.790	CDH1,CDH13,FGF2,IGF1,IL6,pMAPK1/3MMP9,MUC4,pPTK2,TNF,WNT5A	11
242	Cell movement of fibroblasts	1.03E-12		1.788	ANGPT1,ANGPT2,FGF2,IFNG,IL1B,pMAPK1/3pPTK2,SPP1,TGFB3,TNF	10
243	Branching of cells	3.25E-21		1.778	ANGPT1,ANGPT2,CDH1,FGF2,IFNG,IGF1,IL1B,IL6,KDR,LIFR,pMAPK1/3,MMP9,pPTK2, SPP1,TNF,VEGFA,WNT5A	18
244	Invasion of malignant tumor	2.02E-12		1.778	CDH1,FGF2,IGF1,IL6,pMAPK1/3MMP9,pPTK2,SPP1,WNT5A	9
245	Cell transformation	4.87E-15		1.775	CDH1,FGF2,FLT1,IGF1,IL6,pMAPK1/3,MMP9,NFATC2,pPTK2,SPP1,TNF,VEGFA, WNT4,WNT7A	15
246	Growth of renal glomerulus	2.01E-13		1.756	ANGPT1,ANGPT2,BGN,FLT1,IGF1,IL1B,IL6,TNF	8
247	Quantity of stem cells	1.46E-13		1.751	ANGPT2,IFNG,IGF1,IL6,KDR,LIF,pMAPK1/3RCAN1,SPP1,TNF,VEGFA,WNT4, WNT5A,WNT7A	14
248	Cellular infiltration	5.09E-18		1.734	ANGPT2,BGN,CCN2,CDH13,FGF2,FLT1,IFNG,IL1B,IL6,KDR,LIF,pMAPK1/3MMP9,NFATC2, SPP1,TNF,VEGFA	17
249	Migration of epithelial cells	7.08E-13		1.731	ANGPT1,CCN2,CDH1,IGF1,IL6,MMP9,pPTK2,TGFB3,TNF	9
250	Cellular infiltration by leukocytes	7.88E-13		1.727	ANGPT2,BGN,CCN2,FLT1,IFNG,IL1B,IL6,KDR,pMAPK1/3MMP9,NFATC2,SPP1,TNF	13
251	Stimulation of connective tissue cells	3.24E-15		1.725	FGF2,IFNG,IGF1,IL1B,IL6,LIF,TNF,VEGFA	8
252	Oligodendrogenesis of neural stem cells	1.41E-11		1.718	IFNG,IL1B,IL6,TNF	4
253	Vascularization of tumor	8.84E-14		1.715	ANGPT2,FGF2,FLT1,IFNG,IL1B,KDR,TNF,VEGFA	8
254	Differentiation of mesoderm	7.29E-12		1.709	ANGPT1,FGF2,FLT1,LIF,pMAPK1/3VEGFA	6
255	Advanced extracranial solid tumor	6.78E-15		1.709	ANGPT2,CCN2,CDH1,FGF2,FLT1,IL1B,IL6,KDR,pMAPK1/3MMP9,NFATC2,pPTK2,SPP1, TNF,VEGFA,WNT5A	16
256	Visceral metastasis	8.82E-12		1.709	CCN2,FLT1,IL6,KDR,pMAPK1/3MMP9,NFATC2,pPTK2,SPP1,TNF,VEGFA,WNT5A	12
257	Necrosis of epithelial tissue	2.41E-19		-1.848	ANGPT1,ANGPT2,CDH1,FGF2,FLT1,IFNG,IGF1,IL11,IL1B,IL6,KDR,pMAPK1/3,MMP9,pPTK2,SPP1,TGFB3,TNF,VEGFA	19
258	Apoptosis	1.20E-17		-1.934	ANGPT1,ANGPT2,BGN,CCN2,CDH1,FGF2,FGF9,FLT1,IFNG,IGF1,IL11,IL1B,IL6,KDR,LIF, pMAPK1/3,MMP9,MUC4,NFATC2,pPTK2,RCAN1,SPP1,TGFB3,TNF,VEGFA,WNT5A,WNT7A	28
259	Development of adipose tissue	9.22E-14	Decreased	-2.000	FGF2,FLT1,IL6,pMAPK1/3,TNF,VEGFA	7
260	Bleeding	8.03E-13	Decreased	-2.688	ANGPT2,BGN,FLT1,IL6,LIF,pMAPK1/3,MMP9,pPTK2,SPP1,TGFB3,TNF,VEGFA	13
261	Organismal death	4.65E-17	Decreased	-4.308	ANGPT1,ANGPT2,BGN,CCN2,CDH1,FGF2,FGF9,FLT1,IFNG,IGF1,IL1B,IL6,KDR,LIF,LIFR, pMAPK1/3,MMP9,pPTK2,RCAN1,SPP1,TGFB3,TNF,VEGFA,WNT4,WNT5A,WNT7A	27
